# Supplementary material for: Neuropsychopharmacology of Emerging Drugs of Abuse: meta- and para-Halogen-Ring-Substituted α-PVP (“flakka”) Derivatives
Source: Int J Mol Sci. 2022 Feb 17;23(4):2226. doi: 10.3390/ijms23042226 (PMC8876800; doi:10.3390/ijms23042226)
Supplement: Supplementary file 1 [file ijms-23-02226-s001.zip]

Archive with 1 entries (1 files):
- ijms-1580528-supplementary.pdf
